# Supplementary material for: TGFBR1 gene silencing attenuates cardiomyopathy in the HFpEF mouse model
Source: PLoS One. 2025 Aug 29;20(8):e0328981. doi: 10.1371/journal.pone.0328981 (PMC12396675; doi:10.1371/journal.pone.0328981)
Supplement: S2 File — (ZIP) [file pone.0328981.s002.zip]

Archive with 5 entries (5 files):
- Figure 1 B-C  original data.xlsx
- Figure 1 D original data.xlsx
- Figure 1 F original data.xlsx
- Figure 1 H original data.xlsx
- Figure 1 J original data.xlsx
