# Supplementary material for: TGFBR1 gene silencing attenuates cardiomyopathy in the HFpEF mouse model
Source: PLoS One. 2025 Aug 29;20(8):e0328981. doi: 10.1371/journal.pone.0328981 (PMC12396675; doi:10.1371/journal.pone.0328981)
Supplement: S2 File — (ZIP) [file pone.0328981.s002.zip › Figure 1 B-C original data.xlsx]

## Sheet: Sheet1
		Integrated Optical Density
	Sample number	GAPDH	TGFBR1	TGFBR1/GAPDH	TGFBR2	TGFBR2/GAPDH
Control group	1	58112.9	14880	0.256054	28041.9	0.482542
	2	61700.5	12736.7	0.206428	40644.9	0.658746
	3	72816.7	17111.9	0.235	59723	0.820183
	4	71111.4	25191.3	0.354251	82361.8	1.15821
	5	80307.2	34118	0.424843	81192	1.01102
	6	79891.2	44512.7	0.557166	71745.3	0.898038
HFpEF group	1	59751.7	41020.3	0.686512	58796.3	0.98401
	2	73326.8	46240.4	0.630608	66241	0.903367
	3	77520.1	46625.7	0.601466	75173.9	0.969734
	4	69793.6	71297.3	1.02155	70210.3	1.00597
	5	77594.9	90592.7	1.16751	52403.6	0.675349
	6	73245	61027.5	0.833196	33806.2	0.46155
