# Supplementary material for: TGFBR1 gene silencing attenuates cardiomyopathy in the HFpEF mouse model
Source: PLoS One. 2025 Aug 29;20(8):e0328981. doi: 10.1371/journal.pone.0328981 (PMC12396675; doi:10.1371/journal.pone.0328981)
Supplement: S2 File — (ZIP) [file pone.0328981.s002.zip › Figure 1 D original data.xlsx]

## Sheet: Sheet1
	Sample number	TGFBR1 Ct-value	GAPDH Ct-value	△CT	Mean Δ CT of control group	△△CT	2^(-△△CT)
Control group	1	22.6189	15.0508	7.56802	7.58063	-0.0126016	1.00877
	2	22.4432	15.0098	7.43339		-0.147237	1.10745
	3	22.98	15.035	7.94507		0.364439	0.776771
	4	22.6696	15.0136	7.65601		0.0753818	0.949091
	5	22.1641	14.839	7.32508		-0.255542	1.19378
	6	22.0022	14.446	7.55619		-0.0244404	1.01709
HFpEF group	1	22.0189	15.2417	6.77721		-0.80342	1.74523
	2	22.4432	16.0444	6.39874		-1.18189	2.26873
	3	22.88	15.703	7.17708		-0.403551	1.32276
	4	21.6696	15.1646	6.50495		-1.07568	2.10771
	5	22.1641	15.2029	6.96126		-0.61937	1.5362
	6	21.3022	15.0449	6.25731		-1.32332	2.50241
