# Supplementary material for: TGFBR1 gene silencing attenuates cardiomyopathy in the HFpEF mouse model
Source: PLoS One. 2025 Aug 29;20(8):e0328981. doi: 10.1371/journal.pone.0328981 (PMC12396675; doi:10.1371/journal.pone.0328981)
Supplement: S2 File — (ZIP) [file pone.0328981.s002.zip › Figure 1 F original data.xlsx]

## Sheet: Sheet1
		Sample number	Integrated Optical Density	Mean of control group	Relative to control group
	Control group	1	581.703	671.208	0.866651
		2	525.457		0.782853
		3	895.31		1.33388
		4	892.488		1.32967
		5	696.296		1.03738
		6	435.992		0.649563
	HFpEF group	1	1437.01		2.14092
		2	1315.38		1.95972
		3	1239.31		1.84639
		4	1123.24		1.67346
		5	1679.88		2.50278
		6	1719.87		2.56235
