# Supplementary material for: TGFBR1 gene silencing attenuates cardiomyopathy in the HFpEF mouse model
Source: PLoS One. 2025 Aug 29;20(8):e0328981. doi: 10.1371/journal.pone.0328981 (PMC12396675; doi:10.1371/journal.pone.0328981)
Supplement: S2 File — (ZIP) [file pone.0328981.s002.zip › Figure 1 H original data.xlsx]

## Sheet: Sheet1
		Integrated Optical Density
	Sample number	GAPDH	TGFBR1	TGFBR1/GAPDH
Control group	1	24482	8950.25	0.365586
	2	23179.3	13377.1	0.577113
	3	22518.6	10177.3	0.45195
	4	29879.7	12043.6	0.403069
	5	28683.5	10873.7	0.379093
	6	26596.9	10540.5	0.396305
PA+HG group	1	23047.2	11666.9	0.506219
	2	20858.7	17724.2	0.849728
	3	20584.8	23359.5	1.13479
	4	28710.1	22266.7	0.775573
	5	27352.4	17463.2	0.638452
	6	28206.7	16965.8	0.601481
