# Supplementary material for: TGFBR1 gene silencing attenuates cardiomyopathy in the HFpEF mouse model
Source: PLoS One. 2025 Aug 29;20(8):e0328981. doi: 10.1371/journal.pone.0328981 (PMC12396675; doi:10.1371/journal.pone.0328981)
Supplement: S2 File — (ZIP) [file pone.0328981.s002.zip › Figure 1 J original data.xlsx]

## Sheet: Sheet1
		Sample number	Integrated Optical Density	Mean of control group	Relative to control group
	Control group	1	19.559	16.7192	1.16985
		2	6.372		0.381119
		3	23.956		1.43285
		4	10.661		0.637651
		5	13.701		0.819479
		6	26.066		1.55905
	PA+HG	1	31.733		1.898
		2	33.619		2.01081
		3	44.508		2.66209
		4	51.642		3.08879
		5	53.078		3.17468
		6	38.427		2.29838
							NC	0.939297
								0.949483
								1.11122
							PA+HG	3.29034
								4.18731
								2.18768
