# Supplementary material for: TGFBR1 gene silencing attenuates cardiomyopathy in the HFpEF mouse model
Source: PLoS One. 2025 Aug 29;20(8):e0328981. doi: 10.1371/journal.pone.0328981 (PMC12396675; doi:10.1371/journal.pone.0328981)
Supplement: S3 File — (ZIP) [file pone.0328981.s003.zip]

Archive with 2 entries (2 files):
- Figure 2 C original data.xlsx
- Figure 2 E-T original data.xlsx
