# Supplementary material for: TGFBR1 gene silencing attenuates cardiomyopathy in the HFpEF mouse model
Source: PLoS One. 2025 Aug 29;20(8):e0328981. doi: 10.1371/journal.pone.0328981 (PMC12396675; doi:10.1371/journal.pone.0328981)
Supplement: S3 File — (ZIP) [file pone.0328981.s003.zip › Figure 2 C original data.xlsx]

## Sheet: Sheet1
		Integrated Optical Density
	Sample number	GAPDH	TGFBR1	TGFBR1/GAPDH
Control group	1	55747.6	23361.3	0.419054
	2	54864.8	46870.9	0.854298
	3	46579.3	29220.1	0.627318
	4	55747.6	28588.3	0.512816
	5	54864.8	39707.2	0.723727
	6	46579.3	35002.3	0.751455
shTGFBR1 + control group	1	58865.6	15557.1	0.264281
	2	67785.4	10653.9	0.157171
	3	52063	10132.7	0.194624
	4	58865.6	12275.8	0.208539
	5	67785.4	15080.3	0.222471
	6	52063	12511	0.240305
HFpEF group	1	66693.7	75196	1.12748
	2	66625.6	74682.1	1.12092
	3	37403.3	65422.4	1.74911
	4	66693.7	84436.8	1.26604
	5	66625.6	60801.2	0.91258
	6	37403.3	71488	1.91128
shTGFBR1 + HFpEF group	1	71187.4	28421.9	0.399254
	2	57622.1	25340.1	0.439764
	3	43166.7	23085.2	0.534793
	4	71187.4	49269.3	0.692106
	5	57622.1	37473.4	0.650331
	6	43166.7	24204.6	0.560724
