# Supplementary material for: TGFBR1 gene silencing attenuates cardiomyopathy in the HFpEF mouse model
Source: PLoS One. 2025 Aug 29;20(8):e0328981. doi: 10.1371/journal.pone.0328981 (PMC12396675; doi:10.1371/journal.pone.0328981)
Supplement: S3 File — (ZIP) [file pone.0328981.s003.zip › Figure 2 E-T original data.xlsx]

## Sheet: Sheet1
	Control group	shTGFBR1 + control group	HFpEF group	shTGFBR1 + HFpEF group		Control group	shTGFBR1 + control group	HFpEF group	shTGFBR1 + HFpEF group		Tibia length (mm)	Heart weight (mg)	HW/TL	Wet lung weight (mg)	Dry lung weight (mg)	LW（wet/dry）
LVEDD (mm)	0.26	0.26	0.35	0.23	DBP (mmHg)	83	86	107	108	Control group	9.80707	61	6.22	178	99	1.79798
	0.24	0.26	0.34	0.26		89	90	120	103		10.0324	62	6.18	160	74	2.16216
	0.23	0.25	0.26	0.27		90	96	125	95		10.3565	61	5.89	188	99	1.89899
	0.25	0.24	0.29	0.25		88	89	115	94		9.88806	53	5.36	172	96	1.79167
	0.23	0.26	0.28	0.23		82	87	127	90		9.5624	59	6.17	176	83	2.12048
	0.26	0.25	0.29	0.24		84	91	112	98		9.82287	61	6.21	175	94	1.8617
LVESD (mm)	0.12	0.13	0.17	0.14	SBP (mmHg)	117	112	158	119	shTGFBR1 + control group	10.1504	54	5.32	180	95	1.89474
	0.13	0.14	0.17	0.12		124	120	152	130		10.061	66	6.56	182	71	2.56338
	0.12	0.12	0.2	0.11		127	125	173	129		12.4567	72	5.78	169	78	2.16667
	0.11	0.11	0.15	0.1		130	137	158	140		12.1396	80	6.59	177	101	1.75248
	0.09	0.1	0.14	0.14		122	128	171	136		9.43683	62	6.57	179	100	1.79
	0.1	0.11	0.16	0.15		125	115	169	144		10.3448	60	5.8	178	94	1.89362
IVS, d (mm)	1	0.9	1.2	0.9	Running distance (m)	538	520	302	382	HFpEF group	14.1361	135	9.55	340	108	3.14815
	0.7	1	1.3	0.9		570	556	293	415		12.1118	117	9.66	323	70	4.61429
	0.8	0.9	1.2	1.2		542	549	250	376		13.9645	118	8.45	421	71	5.92958
	0.7	0.8	1.1	1		465	468	259	356		15.1674	145	9.56	535	117	4.57265
	0.8	0.9	1	0.9		457	430	218	319		14.1975	138	9.72	528	87	6.06897
	0.9	0.8	1.3	0.8		514	479	190	428		14.2086	158	11.12	509	104	4.89423
LVEF (%)	83.92	78.56	77.52	78.19	NT-proBNP (pg/ml)	31.86	34.65	91.65	44.68	shTGFBR1 + HFpEF group	11.3869	78	6.85	292	104	2.80769
	80.6875	82.79	78.61	82.23		37.96	52.76	117.61	45.96		14.094	105	7.45	288	74	3.89189
	82.78	79.89	80.13	80.56		42.67	60.43	106.94	71.33		11.1409	83	7.45	262	101	2.59406
	79.27	78.87	78.87	79.11		50.75	55.26	92.74	75.45		14.1447	86	6.08	233	77	3.02597
	83.52	78.46	78.62	79.56		46.83	45.87	96.47	55.87		14.5503	110	7.56	234	91	2.57143
	78.19	77.31	79.46	78.42		48.96	40.05	115.42	60.05		11.0485	98	8.87	278	71	3.91549
LV mass （mg）	41	44	75	60	Body weight (g)	29.77	31.28	37	32.2
	42	46	67	57		30	31.25	34.2	37.4
	41	52	68	63		33.2	28.3	34.6	37.3
	43	50	75	56		31.9	30.9	40.7	35.2
	49	52	78	60		31.1	31.2	34.4	39
	41	50	58	52		32	29	33.7	33.6
E/A	1.18	1.11	1.48	1.3
	1.09	1.1	1.41	1.23
	0.98	1.08	1.55	1.33
	1.21	1.32	1.67	1.17
	1.29	1.22	1.64	1.45
	1.23	1.19	1.44	1.3
E/E´	16.32	23.23	36.75	23.3
	20.81	17.71	35.83	26.1
	23.27	20.22	45.2	30.62
	22.79	19.89	38.3	35.2
	19.52	20.31	29.9	29.82
	18.21	24.35	36.61	26.2
GLS	-22.03	-21.2	-6.33	-12.68
	-20.35	-19.17	-8.5	-15.28
	-19.75	-20.65	-8.96	-15.06
	-20.67	-21.92	-12.77	-13.29
	-19.57	-16.32	-10.14	-19.42
	-20.11	-17.13	-12.71	-20
Heart rate （Times/minute）	510	512	589	514
	556	475	552	540
	492	554	539	531
	542	537	580	501
	507	498	571	535
	537	562	526	557
