# Supplementary material for: TGFBR1 gene silencing attenuates cardiomyopathy in the HFpEF mouse model
Source: PLoS One. 2025 Aug 29;20(8):e0328981. doi: 10.1371/journal.pone.0328981 (PMC12396675; doi:10.1371/journal.pone.0328981)
Supplement: S4 File — (ZIP) [file pone.0328981.s004.zip › Figure 3 D original data.xlsx]

## Sheet: Sheet1
	Myocardial cross-sectional area (μm²)
Sample number	control group	shTGFBR1 + control group	HFpEF group	shTGFBR1 + HFpEF groupy
1	219.66	297.8	391.68	329.31
2	237.55	239.78	558.61	285.41
3	255.77	312.04	539.09	400.34
4	284.85	236.1	472.34	359.88
5	363.45	286.33	508	446.81
6	310.64	326.36	376.94	344.84
