# Supplementary material for: TGFBR1 gene silencing attenuates cardiomyopathy in the HFpEF mouse model
Source: PLoS One. 2025 Aug 29;20(8):e0328981. doi: 10.1371/journal.pone.0328981 (PMC12396675; doi:10.1371/journal.pone.0328981)
Supplement: S4 File — (ZIP) [file pone.0328981.s004.zip › Figure 3 F original data.xlsx]

## Sheet: Sheet1
	Area of fibrosis (%)
Sample number	control group	shTGFBR1 + control group	HFpEF group	shTGFBR1 + HFpEF groupy
1	0.71	1.11	3.47	2.69
2	0.56	0.92	5.28	2.95
3	1.12	1.28	7.65	2.19
4	0.91	0.85	2.26	3.47
5	0.44	0.75	5.59	1.29
6	0.97	0.79	4.9	2.18
