# Supplementary material for: TGFBR1 gene silencing attenuates cardiomyopathy in the HFpEF mouse model
Source: PLoS One. 2025 Aug 29;20(8):e0328981. doi: 10.1371/journal.pone.0328981 (PMC12396675; doi:10.1371/journal.pone.0328981)
Supplement: S4 File — (ZIP) [file pone.0328981.s004.zip › Figure 3 H original data.xlsx]

## Sheet: Sheet1
	Sample number	Integrated Optical Density	Mean of control group	Relative to control group
control group	1	873.411	912.799	0.956849
	2	924.175		1.01246
	3	1014.93		1.11189
	4	816.797		0.894827
	5	698.096		0.764786
	6	1149.38		1.25918
shTGFBR1 + control group	1	1195.93		1.31018
	2	864.209		0.946768
	3	911.305		0.998363
	4	1048.29		1.14843
	5	991.372		1.08608
	6	855.067		0.936753
HFpEF group	1	3616.85		3.96237
	2	4544.53		4.97868
	3	5011.52		5.49027
	4	5147.31		5.63904
	5	3839.68		4.20649
	6	3613.56		3.95877
shTGFBR1 + HFpEF group	1	1293.02		1.41654
	2	2205.63		2.41634
	3	1830.53		2.00541
	4	1520.46		1.66571
	5	2303.1		2.52312
	6	2637.27		2.88921
