# Supplementary material for: TGFBR1 gene silencing attenuates cardiomyopathy in the HFpEF mouse model
Source: PLoS One. 2025 Aug 29;20(8):e0328981. doi: 10.1371/journal.pone.0328981 (PMC12396675; doi:10.1371/journal.pone.0328981)
Supplement: S4 File — (ZIP) [file pone.0328981.s004.zip › Figure 3 J original data.xlsx]

## Sheet: Sheet1
	Sample number	Integrated Optical Density	Mean of control group	Relative to control group
control group	1	840.773	1035.34	0.812075
	2	788.219		0.761315
	3	1168.42		1.12853
	4	957.347		0.92467
	5	1426.52		1.37782
	6	1030.76		0.99558
shTGFBR1 + control group	1	807.388		0.77983
	2	957.339		0.924663
	3	1292.33		1.24822
	4	1197.18		1.15632
	5	1057.7		1.0216
	6	984.294		0.950697
HFpEF group	1	3174.57		3.06622
	2	4503.57		4.34985
	3	5148.85		4.9731
	4	5241.53		5.06262
	5	3344.64		3.23048
	6	3549.88		3.42872
shTGFBR1 + HFpEF group	1	1908.72		1.84357
	2	1856.08		1.79272
	3	1266.55		1.22332
	4	1882.69		1.81842
	5	2053.46		1.98337
	6	1267.5		1.22423
