# Supplementary material for: TGFBR1 gene silencing attenuates cardiomyopathy in the HFpEF mouse model
Source: PLoS One. 2025 Aug 29;20(8):e0328981. doi: 10.1371/journal.pone.0328981 (PMC12396675; doi:10.1371/journal.pone.0328981)
Supplement: S4 File — (ZIP) [file pone.0328981.s004.zip › Figure 3 L original data.xlsx]

## Sheet: Sheet1
		Integrated Optical Density
	Sample number	GAPDH	Col Ⅰ	Col Ⅰ/GAPDH	Col Ⅲ	Col Ⅲ/GAPDH	Smad2	p-Smad2	p-Smad2/Smad2	Smad3	p-Smad3	p-Smad3/Smad3
Control group	1	48682.1	15872.7	0.326048	21596.8	0.443628	44552.4	30848	0.6924	45222.2	42591	0.941816
shTGFBR1 + control group	1	51315.9	25743.1	0.501659	21887.3	0.426521	58033.7	28785.5	0.496014	59838.6	48419.6	0.809171
HFpEF group	1	58465.3	85505.6	1.4625	74339.4	1.27151	62379	61619.7	0.987827	60811.3	74817.1	1.23032
shTGFBR1 + HFpEF groupy	1	62060.8	50919.6	0.82048	27223.9	0.438664	64534.6	36092.5	0.559274	50286.3	47083.2	0.936302
Control group	2	49742.2	37131	0.746467	41046.7	0.825188	59056.7	40623	0.687865	36350.8	20193.7	0.555524
shTGFBR1 + control group	2	55920.1	46014	0.822851	15190.1	0.271639	48244.4	38314.3	0.79417	42902.9	31353.1	0.730791
HFpEF group	2	58880.5	85351.4	1.44957	71107.2	1.20765	47250.7	75634	1.6007	35580.9	53878	1.51424
shTGFBR1 + HFpEF groupy	2	51396.7	52736.1	1.02606	25384.4	0.493892	48093.2	41930	0.871848	38894.3	39153.9	1.00668
Control group	3	42344.3	25032.4	0.591164	26048.9	0.615168	73568.3	32512.1	0.441931	62092.3	33269.3	0.535804
shTGFBR1 + control group	3	44884.8	30941.2	0.689347	17681	0.39392	57263.8	35016.6	0.611496	73675.6	38705.3	0.525348
HFpEF group	3	34177.9	62493	1.82847	64245.8	1.87975	46875.1	67934.8	1.44927	60157.6	82719.4	1.37505
shTGFBR1 + HFpEF groupy	3	37547.2	40309.7	1.07357	23578.8	0.627977	46423.6	33992.3	0.73222	66137.3	36526.7	0.552286
Control group	4	48682.1	17967	0.369067	26896.6	0.552494	75613	9445.66	0.124921	54488.3	28786.1	0.528298
shTGFBR1 + control group	4	51315.9	30435.3	0.593096	19701.5	0.383926	66540.4	16706.5	0.251073	74086.7	31219.4	0.42139
HFpEF group	4	58465.3	72286.5	1.2364	81557.2	1.39497	64674.5	49042.7	0.758301	55899.4	70486.1	1.26095
shTGFBR1 + HFpEF groupy	4	62060.8	50856	0.819455	51904.5	0.83635	67175.9	24219.7	0.360542	57551.6	28831	0.500959
Control group	5	49742.2	40168.3	0.807529	37232.7	0.748512	78018.9	17730.8	0.227262	52118.7	42327.2	0.812131
shTGFBR1 + control group	5	55920.1	54938.9	0.982453	26173.1	0.468044	65179.2	37372.2	0.573376	54850.7	54894	1.00079
HFpEF group	5	58880.5	79097.4	1.34335	58349.3	0.990977	73886.6	63574.9	0.86044	53438.7	76731.5	1.43588
shTGFBR1 + HFpEF groupy	5	51396.7	58463.4	1.13749	33841.2	0.658432	75068.7	48528.3	0.646453	52851.3	28371.6	0.53682
Control group	6	42344.3	31809.7	0.751216	31180.1	0.736347	58917.5	19294.6	0.327485	61211.1	38694.1	0.632142
shTGFBR1 + control group	6	44884.8	39986.6	0.890871	26238.5	0.584575	73042.5	26599.2	0.364161	56343.3	22290.1	0.395612
HFpEF group	6	34177.9	70135.1	2.05206	67489	1.97464	64891.4	59297.8	0.9138	42791.4	50741.6	1.18579
shTGFBR1 + HFpEF groupy	6	37547.2	47159.6	1.25601	22620.8	0.602462	63501.4	35654	0.561468	34990.2	28847.8	0.824453
