# Supplementary material for: TGFBR1 gene silencing attenuates cardiomyopathy in the HFpEF mouse model
Source: PLoS One. 2025 Aug 29;20(8):e0328981. doi: 10.1371/journal.pone.0328981 (PMC12396675; doi:10.1371/journal.pone.0328981)
Supplement: S5 File — (ZIP) [file pone.0328981.s005.zip › Figure 4 B original data.xlsx]

## Sheet: Sheet1
		Integrated Optical Density
	Sample number	TAK1	p-TAK1	p-TAK1/TAK1
Control group	1	57642.1	19079.3	0.330995
shTGFBR1 + control group	1	50133.1	24499.1	0.488681
HFpEF group	1	50299.8	46096.4	0.916432
shTGFBR1 + HFpEF groupy	1	48227.3	35192.6	0.729723
Control group	2	57723.6	33673.1	0.58335
shTGFBR1 + control group	2	69811.2	37896.9	0.542848
HFpEF group	2	69460.3	69759.2	1.0043
shTGFBR1 + HFpEF groupy	2	60996.4	43193	0.708124
Control group	3	47482.6	31968.9	0.673276
shTGFBR1 + control group	3	62535.8	43879.7	0.701673
HFpEF group	3	51220.3	79385	1.54987
shTGFBR1 + HFpEF groupy	3	48150.4	49001.9	1.01768
Control group	4	41399.7	13072.1	0.315753
shTGFBR1 + control group	4	43873.8	31133	0.709604
HFpEF group	4	60990	74111.6	1.21514
shTGFBR1 + HFpEF groupy	4	52741.2	46719.7	0.885829
Control group	5	48605.4	21896.3	0.450492
shTGFBR1 + control group	5	61957.3	42358	0.683665
HFpEF group	5	49398.8	60002.1	1.21465
shTGFBR1 + HFpEF groupy	5	45270.1	31230.3	0.689865
Control group	6	59436.1	16217.9	0.272863
shTGFBR1 + control group	6	75787.8	24729	0.326293
HFpEF group	6	52523	42162.7	0.802746
shTGFBR1 + HFpEF groupy	6	58710.1	22459.7	0.382553
