# Supplementary material for: TGFBR1 gene silencing attenuates cardiomyopathy in the HFpEF mouse model
Source: PLoS One. 2025 Aug 29;20(8):e0328981. doi: 10.1371/journal.pone.0328981 (PMC12396675; doi:10.1371/journal.pone.0328981)
Supplement: S5 File — (ZIP) [file pone.0328981.s005.zip › Figure 4 D original data.xlsx]

## Sheet: Sheet1
	Sample number	Integrated Optical Density	Mean of control group	Relative to control group
control group	1	606.593	610.627	0.993394
	2	568.856		0.931594
	3	538.555		0.881971
	4	639.569		1.0474
	5	559.101		0.915618
	6	751.087		1.23003
shTGFBR1 + control group	1	1036.39		1.69725
	2	683.787		1.11981
	3	937.147		1.53473
	4	596.027		0.97609
	5	721.099		1.18092
	6	905.454		1.48283
HFpEF group	1	2418.65		3.96094
	2	2219.58		3.63492
	3	3202.28		5.24425
	4	2527.49		4.13917
	5	1810.39		2.96481
	6	2317.31		3.79497
shTGFBR1 + HFpEF group	1	947.065		1.55097
	2	911.662		1.49299
	3	1278.13		2.09314
	4	1089.96		1.78498
	5	1489.7		2.43962
	6	983.193		1.61014
