# Supplementary material for: TGFBR1 gene silencing attenuates cardiomyopathy in the HFpEF mouse model
Source: PLoS One. 2025 Aug 29;20(8):e0328981. doi: 10.1371/journal.pone.0328981 (PMC12396675; doi:10.1371/journal.pone.0328981)
Supplement: S5 File — (ZIP) [file pone.0328981.s005.zip › Figure 4 F original data.xlsx]

## Sheet: Sheet1
		Integrated Optical Density
	Sample number	TAK1 to RIPK1	Mean of control group	TAK1 to RIPK1 Relative to control group
Control group	1	36853.7	36342.3	1.01407
shTGFBR1 + control group	1	36047.5		0.991887
HFpEF group	1	21929.9		0.603427
shTGFBR1 + HFpEF groupy	1	35537.8		0.977864
Control group	2	32560.5		0.895938
shTGFBR1 + control group	2	41119.6		1.13145
HFpEF group	2	26110.1		0.718448
shTGFBR1 + HFpEF groupy	2	38456.6		1.05818
Control group	3	40542.1		1.11556
shTGFBR1 + control group	3	29418.7		0.809488
HFpEF group	3	21127.5		0.581347
shTGFBR1 + HFpEF groupy	3	28809.4		0.792722
Control group	4	35413		0.974429
shTGFBR1 + control group	4	33209.5		0.913796
HFpEF group	4	16783.8		0.461825
shTGFBR1 + HFpEF groupy	4	36211.4		0.996397
