# Supplementary material for: TGFBR1 gene silencing attenuates cardiomyopathy in the HFpEF mouse model
Source: PLoS One. 2025 Aug 29;20(8):e0328981. doi: 10.1371/journal.pone.0328981 (PMC12396675; doi:10.1371/journal.pone.0328981)
Supplement: S6 File — (ZIP) [file pone.0328981.s006.zip › Figure 5 B original data.xlsx]

## Sheet: Sheet1
	Total cell number（10x）	Number of TUNLE-positive cells（10x）	Percentage of TUNEL positive cells (%)
control group	2864	18	0.628492
	3401	15	0.441047
	3031	17	0.560871
	3112	16	0.514139
	3115	30	0.963082
	2985	23	0.770519
shTGFBR1 + control group	2815	43	1.52753
	3321	135	4.06504
	2945	97	3.29372
	2442	61	2.49795
	2634	51	1.93622
	2789	69	2.47401
HFpEF group	2891	357	12.3487
	2653	283	10.6672
	2498	404	16.1729
	2563	432	16.8552
	2786	432	15.5061
	2985	332	11.1223
shTGFBR1 + HFpEF group	3105	123	3.96135
	3325	305	9.17293
	3106	172	5.53767
	3089	75	2.42797
	2792	159	5.69484
	3028	199	6.57199
