# Supplementary material for: TGFBR1 gene silencing attenuates cardiomyopathy in the HFpEF mouse model
Source: PLoS One. 2025 Aug 29;20(8):e0328981. doi: 10.1371/journal.pone.0328981 (PMC12396675; doi:10.1371/journal.pone.0328981)
Supplement: S6 File — (ZIP) [file pone.0328981.s006.zip › Figure 5 F-O original data.xlsx]

## Sheet: Sheet1
		Integrated Optical Density
	Sample number	GAPDH	NLRP3	NLRP3/GAPDH	ASC	ASC/GAPDH	Cleaved caspase1	Cleaved caspase1/GAPDH	GSDMD-N	GSDMD-N/GAPDH	GAPDH	Cleaved caspase3	Cleaved caspase3/GAPDH	Cleaved caspase7	Cleaved caspase7/GAPDH	Cleaved caspase8	Cleaved caspase8/GAPDH	RIPK1	p-RIPK1	p-RIPK1/RIPK1	RIPK3	p-RIPK3	p-RIPK3/RIPK1	MLKL	p-MLKL	p-MLKL/MLKL
Control group	1	65022.9	25584.2	0.393464	27523	0.423281	14846.5	0.228327	22331	0.343433	63722.5	15382.2	0.241394	32514.8	0.510257	22863.4	0.358797	64170.9	37684.3	0.58725	59935.4	14007	0.233701	67623.9	18130.5	0.268108
shTGFBR1 + control group	1	71266.6	33933.5	0.476148	29336.1	0.411638	30867.2	0.433123	29163.6	0.409218	71979.3	31931.8	0.443625	36981.1	0.513775	44728	0.621401	72404.6	45188.8	0.624115	68914.8	40871.7	0.593076	72691.9	11592.7	0.159477
HFpEF group	1	73657.4	58140.1	0.789332	71789.8	0.974644	45020.5	0.611214	43857.6	0.595427	75130.6	75536.5	1.0054	103556	1.37835	78065.3	1.03906	72920.9	72385.9	0.992664	74762.3	85302.8	1.14099	72238	67849.8	0.939253
shTGFBR1 + HFpEF groupy	1	60505.4	36189.6	0.598122	33049.3	0.546221	27680.2	0.457484	31484.3	0.520355	59900.3	51698.9	0.863081	51569.7	0.860926	56058.9	0.93587	60849.8	41707.9	0.685424	58024.7	44831.4	0.772627	58690.2	43924.2	0.748407
Control group	2	69879.2	43311.7	0.619809	27112	0.387984	22045.2	0.315476	29826.2	0.426825	68481.6	30738	0.448851	32723.7	0.477847	38432.7	0.561212	67084	22373.6	0.333516	62262.3	19109.4	0.306917	72674.3	15092.8	0.207678
shTGFBR1 + control group	2	79973.4	65959	0.824762	15357.8	0.192036	27645.5	0.345684	30735	0.384315	80773.1	56933.1	0.704852	32170.7	0.398285	35030.9	0.433695	80773.1	35791.2	0.443108	77334.2	47714.2	0.616987	81572.8	17335	0.21251
HFpEF group	2	78094.8	76376.5	0.977997	46469.7	0.595043	41546.5	0.532001	42984.9	0.55042	79656.7	84339.2	1.05878	72087.7	0.90498	71945.5	0.903194	77313.8	69695.5	0.901462	79266.2	68519.8	0.864426	79409.1	71423	0.899432
shTGFBR1 + HFpEF groupy	2	76379.9	48038.7	0.628944	27824.2	0.364287	21509.3	0.28161	23655.2	0.309705	75616.1	43421.2	0.574233	42666.7	0.564254	50394.3	0.666449	70978.1	43513.3	0.613052	73248.3	48372.7	0.660393	74088.5	65928.7	0.889864
Control group	3	75796.2	37274.7	0.491775	40578.5	0.535363	17992	0.237374	29048.7	0.383247	74280.3	39096.5	0.526338	43539.3	0.586149	33232.4	0.447392	75764.3	29115.8	0.384294	71534.4	41262	0.576814	78828	16533.2	0.209738
shTGFBR1 + control group	3	76683.4	48642.1	0.634324	41928.1	0.546769	29263.8	0.381618	34164.1	0.445522	77450.2	38307.4	0.494606	47146.9	0.608738	50105.8	0.646942	75916.5	28810.4	0.379502	74152.8	47519.4	0.640831	72082.4	6191.73	0.085898
HFpEF group	3	68573.5	53951.7	0.786772	94466.4	1.37759	40969	0.597446	39047.7	0.569428	69945	62962	0.900164	90755.6	1.29753	68342.7	0.977092	71030.4	47002.6	0.661724	69602.1	67307.4	0.967031	66516.3	65002.9	0.977248
shTGFBR1 + HFpEF groupy	3	63362.4	19765.8	0.311949	51601.6	0.814388	28729.6	0.453417	22179.2	0.350038	62728.7	36259.4	0.578035	48935.9	0.78012	39387.3	0.6279	60827.9	25499.4	0.419205	60764.5	44455.8	0.731609	65896.9	36120.3	0.548133
Control group	4	65022.9	8339.25	0.128251	11803.6	0.18153	8648.44	0.133006	20701.2	0.318368	63722.5	27923.7	0.438208	32432.8	0.50897	18572.8	0.291463	65673.2	25568.3	0.389327	61935.4	25697	0.4149	66323.4	11352	0.171162
shTGFBR1 + control group	4	71266.6	19581.1	0.274758	10432.3	0.146384	17435.8	0.244656	36937.8	0.518304	71979.3	32917.9	0.457324	43834	0.608981	30521.7	0.424034	70553.9	43720.9	0.61968	68914.8	40276	0.584431	66990.6	26208.4	0.391225
HFpEF group	4	73657.4	44121.7	0.599012	47484.7	0.644669	42940.3	0.582973	52113.7	0.707514	75130.6	67699	0.901084	89058.1	1.18538	67246.6	0.895063	71555.1	76182.3	1.06467	74762.3	77760.4	1.0401	71447.7	79830.9	1.11733
shTGFBR1 + HFpEF groupy	4	60505.4	28476.9	0.47065	22126.3	0.365692	24078	0.397949	32076.9	0.53015	59900.3	26347	0.439848	47622.8	0.795034	41881.4	0.699185	62320.5	39684.2	0.636775	58024.7	39748.4	0.685025	62925.6	52434.3	0.833275
Control group	5	69879.2	44223.6	0.632858	45509.5	0.65126	31793.7	0.454981	18672.3	0.267208	68481.6	29928.2	0.437026	36377.9	0.531207	33690	0.491957	69180.4	27268.1	0.394159	72262.3	26832.1	0.371316	65686.4	40385.4	0.614822
shTGFBR1 + control group	5	79973.4	57079.6	0.713733	61517.4	0.769224	29761.7	0.372146	33110	0.414012	80773.1	40647.5	0.50323	26987.8	0.334118	37603.1	0.46554	77176.3	31387.4	0.406698	77334.2	31341	0.405266	77574.2	52066.3	0.67118
HFpEF group	5	78094.8	73131.8	0.936449	86004.8	1.10129	60531.5	0.775103	48444.6	0.620331	79656.7	95589.8	1.20002	75286	0.945131	81137.6	1.01859	77313.8	64529.6	0.834644	79266.2	62993.3	0.794706	81218.6	69423	0.854767
shTGFBR1 + HFpEF groupy	5	76379.9	36852.1	0.482485	41784	0.547056	31277.1	0.409494	31162.5	0.407994	75616.1	43620	0.576861	30623.7	0.40499	45089.6	0.596296	77978.1	44043.2	0.564816	74248.3	44790.3	0.60325	77907.5	44910.6	0.576461
Control group	6	75796.2	28361.7	0.374184	16130.9	0.212819	17282.9	0.228019	31061.1	0.409798	74280.3	27451.7	0.369569	46019.5	0.619538	30650.4	0.412632	72764.3	23281.7	0.319961	69534.4	22236.2	0.319788	78248.4	12056.8	0.154083
shTGFBR1 + control group	6	76683.4	48150.8	0.627917	22022.5	0.287188	20467	0.266902	31675.7	0.413072	77450.2	36013.5	0.464989	43799.3	0.565516	54217.9	0.700036	77450.2	28338.9	0.365898	74152.8	27979	0.377316	74382.9	42206.6	0.567423
HFpEF group	6	68573.5	83754	1.22138	62180.1	0.906765	49508.6	0.721979	43572.6	0.635415	69945.1	81110.6	1.15963	84755.3	1.21174	78576.4	1.1234	67887.8	56849	0.837397	69602.1	55383.5	0.795716	70316.5	68581.5	0.975326
shTGFBR1 + HFpEF groupy	6	63362.4	41985	0.662617	24280	0.383193	22547.4	0.355849	22165	0.349813	62728.7	50859.4	0.810784	39404.9	0.62818	44886.7	0.715569	66392.5	33912.1	0.510782	65764.5	33514.4	0.509612	63461.5	28411.3	0.447694
