# Supplementary material for: TGFBR1 gene silencing attenuates cardiomyopathy in the HFpEF mouse model
Source: PLoS One. 2025 Aug 29;20(8):e0328981. doi: 10.1371/journal.pone.0328981 (PMC12396675; doi:10.1371/journal.pone.0328981)
Supplement: S7 File — (ZIP) [file pone.0328981.s007.zip › Figure 6 B original data.xlsx]

## Sheet: Sheet1
		Integrated Optical Density
	Sample number	GAPDH	TGFBR1	TGFBR1/GAPDH
Control group	1	40117.7	28429.6	0.708654
si-TGFBR1 + control group	1	59214.2	13780	0.232714
PA+HG group	1	41068.8	63805.6	1.55363
si-TGFBR1 + PA+HG group	1	55032.2	47661.4	0.866065
Control group	2	45705.8	42298.8	0.925458
si-TGFBR1 + control group	2	52221.8	18773.2	0.359489
PA+HG group	2	54957.5	52666.3	0.958309
si-TGFBR1 + PA+HG group	2	52337.1	34349.3	0.656309
Control group	3	53626.9	42531.3	0.793097
si-TGFBR1 + control group	3	56096.1	18853.3	0.33609
PA+HG group	3	46686.2	65878.2	1.41108
si-TGFBR1 + PA+HG group	3	40238.6	24035	0.597311
		GAPDH	NLRP3	NLRP3/GAPDH
Control group	1	49510.7	45959.4	0.928272
si-NLRP3 + control group	1	51388.9	23307.5	0.453552
PA+HG group	1	44220.3	61559.1	1.3921
si-NLRP3 + PA+HG group	1	45649.7	42155.4	0.923453
Control group	2	57940.6	41306.6	0.712912
si-NLRP3 + control group	2	63220.3	24712.6	0.390897
PA+HG group	2	52366.4	68140.9	1.30123
si-NLRP3 + PA+HG group	2	60629.4	35596.9	0.587122
Control group	3	58953.1	61406	1.04161
si-NLRP3 + control group	3	58605.4	26571.8	0.453402
PA+HG group	3	58138.4	85917.7	1.47781
si-NLRP3 + PA+HG group	3	46994.6	38204.1	0.812948
		GAPDH	Caspase8	Caspase8/GAPDH
Control group	1	42534.7	42855.5	1.00754
si-caspase8 + control group	1	42607.2	11669.5	0.273886
PA+HG group	1	46704	66205.7	1.41756
si-caspase8 + PA+HG group	1	43068	42313.1	0.982471
Control group	2	48475.5	31729.7	0.654551
si-caspase8 + control group	2	51876.2	7186.15	0.138525							65022.9	1.04
PA+HG group	2	48918.4	63657.6	1.3013							71266.6	1.02
si-caspase8 + PA+HG group	2	59953	40945.3	0.682957							73657.4	0.94
Control group	3	60118.6	38789.1	0.64521							60505.4	0.97
si-caspase8 + control group	3	62958.1	11068.6	0.17581							69879.2	1.04
PA+HG group	3	55648.5	58640.6	1.05377							79973.4	1.02
si-caspase8 + PA+HG group	3	55385.3	33522.3	0.605256							78094.8	0.94
		GAPDH	RIPK1	RIPK1/GAPDH							76379.9	0.97
Control group	1	40638.1	38807.6	0.954955							75796.2	1.04
si-RIPK1 + control group	1	45558.4	15643.1	0.343364							76683.4	0.94
PA+HG group	1	43000	68876.8	1.60179							68573.5	0.97
si-RIPK1 + PA+HG group	1	43753.6	40182.5	0.91838							63362.4	1.04
Control group	2	32912.1	38880.5	1.18134							65022.9	1.02
si-RIPK1 + control group	2	48893.2	20722	0.423822							71266.6	0.94
PA+HG group	2	34136.3	74826	2.19198							73657.4	0.97
si-RIPK1 + PA+HG group	2	33102.8	36465.4	1.10158							60505.4	1.04
Control group	3	48216.6	45390.5	0.941387							69879.2	0.94
si-RIPK1 + control group	3	60260.1	19708.3	0.327054							79973.4	0.97
PA+HG group	3	50877.5	75157.3	1.47722							78094.8	1.04
si-RIPK1 + PA+HG group	3	48876.2	37135.6	0.759789							76379.9	1.02
											75796.2	0.94
											76683.4	0.97
											68573.5	1.04
											63362.4	0.97
