# Supplementary material for: TGFBR1 gene silencing attenuates cardiomyopathy in the HFpEF mouse model
Source: PLoS One. 2025 Aug 29;20(8):e0328981. doi: 10.1371/journal.pone.0328981 (PMC12396675; doi:10.1371/journal.pone.0328981)
Supplement: S7 File — (ZIP) [file pone.0328981.s007.zip › Figure 6 D original data.xlsx]

## Sheet: Sheet1
		Integrated Optical Density
	Sample number	GAPDH	Cleaved caspase1	Cleaved caspase1/GAPDH
Control group	1	37879.8	16270.5	0.429531
Control group	2	52766.4	26430	0.500886
PA+HG group	1	37879.8	15533.8	0.410081
PA+HG group	2	52766.4	13869.9	0.262854
si-TGFBR1+PA+HG group	1	37879.8	29879.5	0.788799
si-TGFBR1+PA+HG group	2	52766.4	26590.8	0.503934
si-RIPK1+PA+HG group	1	72290.6	59228.7	0.819314
si-RIPK1+PA+HG group	2	68856.3	55708.8	0.809059
si-NLRP3+PA+HG group	1	72290.6	52878.4	0.73147
si-NLRP3+PA+HG group	2	68856.3	71790.3	1.04261
si-caspase8+PA+HG group	1	72290.6	45426.4	0.628386
si-caspase8+PA+HG group	2	68856.3	61372.5	0.891313
si-RIPK1+NLRP3+caspase8+PA+HG group	1	61367.3	15649.5	0.255014
si-RIPK1+NLRP3+caspase8+PA+HG group	2	60296.3	16557.5	0.274602
Control group	3	61367.3	29406.6	0.47919
Control group	4	60296.3	12869.3	0.213435
PA+HG group	3	61367.3	14058.1	0.229082
PA+HG group	4	60296.3	9942.59	0.164895
si-TGFBR1+PA+HG group	3	76262	54307.1	0.712112
si-TGFBR1+PA+HG group	4	69805.3	41773.7	0.598432
si-RIPK1+PA+HG group	3	76262	24378.7	0.31967
si-RIPK1+PA+HG group	4	69805.3	29929.1	0.428751
si-NLRP3+PA+HG group	3	76262	34970.7	0.45856
si-NLRP3+PA+HG group	4	69805.3	41609.2	0.596075
si-caspase8+PA+HG group	3	70793.9	52892.1	0.747128
si-caspase8+PA+HG group	4	73443	56158.6	0.764656
si-RIPK1+NLRP3+caspase8+PA+HG group	3	70793.9	34746.3	0.490809
si-RIPK1+NLRP3+caspase8+PA+HG group	4	73443	37521.2	0.510889
Control group	5	70793.9	40462.3	0.57155
Control group	6	73443	66875.6	0.910579
PA+HG group	5	63502.3	68554.6	1.07956
PA+HG group	6	72009.6	57713	0.801463						65022.9	1.04
si-TGFBR1+PA+HG group	5	63502.3	35710.4	0.562349						71266.6	1.02
si-TGFBR1+PA+HG group	6	72009.6	24856.9	0.345189						73657.4	0.94
si-RIPK1+PA+HG group	5	63502.3	41154.7	0.648083						60505.4	0.97
si-RIPK1+PA+HG group	6	72009.6	26251.5	0.364555						69879.2	1.04
si-NLRP3+PA+HG group	5	43084.1	13437.5	0.311891						79973.4	1.02
si-NLRP3+PA+HG group	6	36781.2	10223.6	0.277957						78094.8	0.94
si-caspase8+PA+HG group	5	43084.1	14681.4	0.34076						76379.9	0.97
si-caspase8+PA+HG group	6	36781.2	17150.1	0.466274						75796.2	1.04
si-RIPK1+NLRP3+caspase8+PA+HG group	5	43084.1	23231.5	0.539212						76683.4	0.94
si-RIPK1+NLRP3+caspase8+PA+HG group	6	36781.2	23810.7	0.647362						68573.5	0.97
										63362.4	1.04
										65022.9	1.02
										71266.6	0.94
										73657.4	0.97
										60505.4	1.04
										69879.2	0.94
										79973.4	0.97
										78094.8	1.04
										76379.9	1.02
										75796.2	0.94
										76683.4	0.97
										68573.5	1.04
										63362.4	0.97
