# Supplementary material for: TGFBR1 gene silencing attenuates cardiomyopathy in the HFpEF mouse model
Source: PLoS One. 2025 Aug 29;20(8):e0328981. doi: 10.1371/journal.pone.0328981 (PMC12396675; doi:10.1371/journal.pone.0328981)
Supplement: S7 File — (ZIP) [file pone.0328981.s007.zip › Figure 6 E-F original data.xlsx]

## Sheet: Sheet1
									Sample number	Control group	PA+HG group	si-TGFBR1 +PA+HG group	si-RIPK1 +PA+HG group	si-NLRP3 +PA+HG group	si-Caspase8 +PA+HG group	si-RIPK1+NLRP3 +Caspase8+PA+HG group
								IL-1β (pg/ml)	1	20.34	52.67	25.46	49.39	52.36	67.87	32.78
									2	17.06	39.12	13.56	59.42	35.04	45.89	41.45
									3	28.75	62.09	30.56	63	49.84	51.89	36.65
									4	35.47	55.66	28.46	57.73	62.67	49.86	36.56
									5	25.59	69.74	25.58	68.38	56.38	37.76	46.56
									6	30.46	56.16	30.56	54.83	48.2	50.57	34.78
								IL-18 (pg/ml)	1	58.25	113.02	48.26	109.63	95.03	87.65	70.01
									2	46.52	112.18	56.89	99.95	68.34	95.43	81.31
									3	50.89	89.26	81.78	68.65	84.38	62.79	72.62
									4	60.17	122.45	76.21	89.78	66.71	99.68	59.54
									5	52.89	84.42	67.65	88.42	78.48	77.29	58.08
									6	57.63	97.12	62.72	68.32	58.2	105.39	82.08
