# Supplementary material for: TGFBR1 gene silencing attenuates cardiomyopathy in the HFpEF mouse model
Source: PLoS One. 2025 Aug 29;20(8):e0328981. doi: 10.1371/journal.pone.0328981 (PMC12396675; doi:10.1371/journal.pone.0328981)
Supplement: S7 File — (ZIP) [file pone.0328981.s007.zip › Figure 6 H original data.xlsx]

## Sheet: Sheet1
	Sample number	Total cell number（10x）	Number of PI-positive cells（10x）	Percentage of PI positive cells (%)
Control group	1	1065	14	1.31455
	2	1023	20	1.95503
	3	1501	27	1.7988
	4	950	13	1.36842
	5	1160	17	1.46552
	6	1089	14	1.28558
PA+HG group	1	1015	181	17.8325
	2	1121	178	15.8787
	3	845	185	21.8935
	4	842	167	19.8337
	5	835	182	21.7964
	6	924	190	20.5628
si-TGFBR1 +PA+HG group	1	959	45	4.69239
	2	826	68	8.23245
	3	986	75	7.60649
	4	869	83	9.55121
	5	996	79	7.93173
	6	1023	64	6.25611
si-RIPK1 +PA+HG group	1	893	121	13.5498
	2	916	116	12.6638
	3	963	138	14.3302
	4	1096	174	15.8759
	5	896	156	17.4107
	6	881	157	17.8207
si-NLRP3 +PA+HG group	1	896	111	12.3884
	2	912	137	15.0219
	3	905	89	9.83425
	4	796	101	12.6884
	5	726	119	16.3912
	6	801	146	18.2272
si-Caspase8 +PA+HG group	1	943	99	10.4984
	2	935	171	18.2888
	3	907	104	11.4664
	4	786	125	15.9033
	5	869	109	12.5432
	6	759	136	17.9183
si-RIPK1+NLRP3 +Caspase8+PA+HG group	1	757	71	9.37913
	2	883	72	8.15402
	3	804	37	4.60199
	4	732	48	6.55738
	5	632	34	5.37975
	6	732	45	6.14754
