# Supplementary material for: TGFBR1 gene silencing attenuates cardiomyopathy in the HFpEF mouse model
Source: PLoS One. 2025 Aug 29;20(8):e0328981. doi: 10.1371/journal.pone.0328981 (PMC12396675; doi:10.1371/journal.pone.0328981)
Supplement: S8 File — (ZIP) [file pone.0328981.s008.zip]

Archive with 12 entries (12 files):
- ASC (Anti-ASC).tif
- Caspase1-1 (Anti-ASC).tif
- Caspase1-2 (Anti-ASC).tif
- Caspase8-1 (Anti-ASC).tif
- Caspase8-2 (Anti-ASC).tif
- GAPDH (Anti-ASC).tif
- NLRP3 -1 (Anti-ASC).tif
- NLRP3 -2 (Anti-ASC).tif
- RIPK1-1 (Anti-ASC).tif
- RIPK1-2 (Anti-ASC).tif
- RIPK3-1 (Anti-ASC).tif
- RIPK3-2 (Anti-ASC).tif
