# Supplementary material for: TGFBR1 gene silencing attenuates cardiomyopathy in the HFpEF mouse model
Source: PLoS One. 2025 Aug 29;20(8):e0328981. doi: 10.1371/journal.pone.0328981 (PMC12396675; doi:10.1371/journal.pone.0328981)
Supplement: S9 File — (ZIP) [file pone.0328981.s009.zip › Figure 8 B original data.xlsx]

## Sheet: Sheet1
		Integrated Optical Density
	Sample number	GAPDH	TGFBR1	MEK1/2	p-MEK1/2	p-MEK1/2/MEK1/2	ERK1/2	p-ERK1/2	p-ERK1/2/ERK1/2	p38	p-p38	p-p38/p38	JNK1/2	p-JNK1/2	p-JNK1/2/JNK1/2
Control group	1	57511.8	19924.9	75761.8	44681.5	0.589763	57800.8	79174.6	1.36978	38670.6	27570.7	0.712961	63015.8	41273.5	0.654971
HFpEF group	1	69368.3	51165.9	81224.9	86862.5	1.06941	82291.3	160992	1.95637	47700.2	64734.6	1.35711	61963	84242.1	1.35956
shTGFBR1 + HFpEF group	1	73570.4	23689.3	83596.3	42363.6	0.506763	85429.5	105755	1.23792	57180.6	46071.5	0.805719	72394.5	39838.8	0.550302
Control group	2	81718.1	16134.2	65776.5	42765.8	0.650168	73451.1	83515.4	1.13702	57615.4	34482.4	0.598493	69433.9	40080.7	0.577249
HFpEF group	2	76742.2	50215.6	73765.3	88377.7	1.19809	73111.9	160460	2.19471	59532.7	78342.4	1.31596	68291.4	85964.9	1.2588
shTGFBR1 + HFpEF group	2	74035.1	35762.7	76580	42507.6	0.555074	65086.1	89368.1	1.37308	58488	53084.6	0.907615	63971.1	38447.9	0.60102
Control group	3	74975.4	26801.5	82544.6	37663.1	0.456276	64333.6	37352.9	0.580614	63140.8	28647.4	0.453706	61516.1	33323.2	0.541699
HFpEF group	3	61999.1	74705.5	66876.9	75565.1	1.12991	70269.3	136360	1.94054	65375.1	65188.7	0.997148	60539.9	73300	1.21077
shTGFBR1 + HFpEF group	3	60146	44234.5	70987.4	52139.6	0.734491	68686.5	77067.8	1.12202	70912.6	39084.9	0.55117	64913.3	32861.8	0.506241
Control group	4	76059.8	26547.5	55664.4	42642.9	0.766072	82359.8	43375.8	0.526662	72632.2	20588	0.283455	73516.8	29892.8	0.406612
HFpEF group	4	63585	61232	64809.2	82914.3	1.27936	76295.6	102921	1.34898	72111.5	64790.1	0.898472	72183.8	66869.8	0.926382
shTGFBR1 + HFpEF group	4	57495.8	29558.2	61530.5	46804.1	0.760665	56663.7	38293.3	0.675799	63512	23685.5	0.372929	68821.5	41472.6	0.602611
