# Supplementary material for: TGFBR1 gene silencing attenuates cardiomyopathy in the HFpEF mouse model
Source: PLoS One. 2025 Aug 29;20(8):e0328981. doi: 10.1371/journal.pone.0328981 (PMC12396675; doi:10.1371/journal.pone.0328981)
Supplement: S9 File — (ZIP) [file pone.0328981.s009.zip › Figure 8 D original data.xlsx]

## Sheet: Sheet1
	Cell surface area (μm²)
Sample number	Control group	PA+HG group	si-TGFBR1+PA+HG group
1	228.07	398.91	331.91
2	254.24	561.58	291.54
3	276.55	559.12	387.41
4	248.54	479.43	388.12
5	345.62	511.81	455.68
6	361.04	427.67	354.74
