# Supplementary material for: TGFBR1 gene silencing attenuates cardiomyopathy in the HFpEF mouse model
Source: PLoS One. 2025 Aug 29;20(8):e0328981. doi: 10.1371/journal.pone.0328981 (PMC12396675; doi:10.1371/journal.pone.0328981)
Supplement: S9 File — (ZIP) [file pone.0328981.s009.zip › Figure 8 F original data.xlsx]

## Sheet: Sheet1
		Integrated Optical Density
	Sample number	GAPDH	TGFBR1	TGFBR1/GAPDH	TAK1	p-TAK1	p-TAK1/TAK1	MEK1/2	p-MEK1/2	p-MEK1/2/MEK1/2	ERK1/2	p-ERK1/2	p-ERK1/2/ERK1/2	p38	p-p38	p-p38/p38	JNK1/2	p-JNK1/2	p-JNK1/2/JNK1/2
Control group	1	46107.1	24085.1	0.522372	42232.2	15412	0.364934	43299.6	12388.6	0.286114	60560.7	12735.5	0.210293	66894.5	18014.5	0.269297	66626.9	22491.4	0.337572
PA+HG group	1	45305.9	39374.1	0.869073	54342	48885.1	0.899584	33097.4	38057.3	1.14986	67316.5	63383.4	0.941573	70442.1	60271.9	0.855624	72230.6	61504.2	0.851498
si-TGFBR1+PA+HG group	1	54214.8	29219.9	0.538966	54893.9	27302.1	0.497362	33137.2	21696.2	0.654737	66239.6	27468.6	0.414686	77627.1	18627.7	0.239964	75608.4	35761	0.472977
Control group	2	54443.3	26998.4	0.4959	54860.1	34939	0.636874	34623	15252.9	0.440542	53797.4	30550.5	0.567881	69687	10743.2	0.154164	71517.7	26797.7	0.3747
PA+HG group	2	56050.3	68744.9	1.22648	62370.3	63698.5	1.0213	40649.1	45243.5	1.11303	64708.3	62117.5	0.959962	59157.2	46649	0.78856	68275.9	45095.5	0.660489
si-TGFBR1+PA+HG group	2	51089.6	27061.7	0.529691	50905.5	35692.1	0.701144	41234	22063.3	0.535076	68567.7	45974.4	0.670496	68474.8	13806.2	0.201625	63449.2	32095.5	0.505846
Control group	3	47709.5	15366.7	0.322089	50242.2	44856.5	0.892805	44183.1	24665.8	0.558263	46079.2	31391.5	0.681252	48381	16038.7	0.331508	72620	43099.6	0.593495
PA+HG group	3	55754.3	74777.5	1.3412	61727.9	81927.9	1.32724	46502.6	43028.6	0.925295	39812.3	65026.5	1.63333	59836.6	55533.5	0.928087	72399.1	85466.6	1.18049
si-TGFBR1+PA+HG group	3	58608.5	41810.9	0.713394	62649.2	38995.1	0.622435	48254.9	26022	0.539261	48386.7	39982.8	0.826318	59980.6	24526.3	0.408904	72322.9	45978.3	0.635737
Control group	4	54042.3	36384.7	0.673263	48266.3	33666	0.697507	38705.7	23208.5	0.599615	63092.2	37726.8	0.597963	49055.7	26218.8	0.534469	81616.9	46201.6	0.566079
PA+HG group	4	50696.8	86705.9	1.71028	48362.6	56863.3	1.17577	42623.2	42256.8	0.991404	46815.3	60003.9	1.28172	48884.5	75255.5	1.53946	79137.8	90656.9	1.14556
si-TGFBR1+PA+HG group	4	61840.8	45488.2	0.73557	46928.4	38822	0.82726	42855.7	14418.5	0.336442	53381.7	33377.1	0.625254	49796.8	30748.9	0.617488	68563.6	46653.4	0.68044
