# Supplementary material for: TGFBR1 gene silencing attenuates cardiomyopathy in the HFpEF mouse model
Source: PLoS One. 2025 Aug 29;20(8):e0328981. doi: 10.1371/journal.pone.0328981 (PMC12396675; doi:10.1371/journal.pone.0328981)
Supplement: S10 File — (ZIP) [file pone.0328981.s010.zip › Figure 9 B original data.xlsx]

## Sheet: Sheet1
		Integrated Optical Density
	Sample number	TAK1	p-TAK1	p-TAK1/TAK1	smad2	p-smad2	p-smad2/smad2	smad3	p-smad3	p-smad3/smad3
Control group	1	49552.8	16123.5	0.325381	48035.3	23243.3	0.483879	47943.8	21894.3	0.456666
SB505124	1	64159.7	19777.4	0.308253	59077.4	30094.2	0.509403	65236.5	34131.8	0.523201
PA+HG group	1	68441.6	60031.4	0.877118	54122.4	50290.4	0.929198	54741.7	75219.5	1.37408
SB505124+PA+HG group	1	68617.9	60452.4	0.881	53565.4	38245.4	0.713995	54853	50911.9	0.928152
Control group	2	57302.3	24971.8	0.43579	42321.9	39965.6	0.944325	54452.8	30759	0.564874
SB505124	2	62674.1	26071.2	0.415981	47033	41866.2	0.890146	54582.3	30978.6	0.567558
PA+HG group	2	72004.2	51712.8	0.718192	54253	74841	1.37948	54429.3	68238	1.2537
SB505124+PA+HG group	2	75443.6	50722.9	0.672328	60485.1	54456.9	0.900335	55799.1	37028.8	0.66361
Control group	3	53608.9	23169.4	0.432193	67374.4	33068.3	0.490815	57696.2	41906	0.726321
SB505124	3	48557.3	21476.7	0.442295	74060.3	40117.6	0.541689	66519.8	36399.1	0.547193
PA+HG group	3	44123.2	39935.8	0.905098	68686.3	72068.3	1.04924	61832.9	68879.2	1.11396
SB505124+PA+HG group	3	44396.4	38900.5	0.876207	69469.4	58608.7	0.843662	55315.3	33939	0.613554
Control group	4	52661	27791.1	0.527737	56979	21907	0.384474	62478.1	20435.6	0.327084
SB505124	4	56346.9	34199.6	0.606947	68500.5	39746.4	0.580235	79368.5	39248.7	0.494512
PA+HG group	4	55013.1	60490.5	1.09957	60413.3	70198.2	1.16197	76645.1	72849.6	0.950478
SB505124+PA+HG group	4	56563.5	57557.2	1.01757	59161.7	33694.6	0.569533	74487.7	56848.8	0.763197
Control group	5	51013.9	30383.4	0.595591	49897.9	35021.8	0.701869	62607	25819.3	0.412402
SB505124	5	49735.4	27621	0.555359	55616	37491.7	0.674116	58541.6	25189.1	0.430278
PA+HG group	5	49794.9	52543	1.05519	66101.6	77582.7	1.17369	63146	58868	0.932252
SB505124+PA+HG group	5	49424.6	43804.2	0.886282	68567.5	44483.4	0.648753	64693.2	32549.1	0.50313
Control group	6	50019.9	12278.7	0.245476	77093.1	17634.8	0.228747	53264.3	16937.7	0.317993
SB505124	6	48201.7	17241.7	0.357699	78039	25033.1	0.320776	64467.9	28200.5	0.437435
PA+HG group	6	49771.2	40433.7	0.812392	72471	53933.7	0.74421	59812.3	57035.2	0.953569
SB505124+PA+HG group	6	49180.3	39392.6	0.800982	70491.9	34670.6	0.491838	46131.5	19366.9	0.419819
