# Supplementary material for: TGFBR1 gene silencing attenuates cardiomyopathy in the HFpEF mouse model
Source: PLoS One. 2025 Aug 29;20(8):e0328981. doi: 10.1371/journal.pone.0328981 (PMC12396675; doi:10.1371/journal.pone.0328981)
Supplement: S10 File — (ZIP) [file pone.0328981.s010.zip › Figure 9 D original data.xlsx]

## Sheet: Sheet1
		Integrated Optical Density
	Sample number	GAPDH	TRAF6	TRAF6/GAPDH	TAK1	p-TAK1	p-TAK1/TAK1
Control group	1	46988	15339.4	0.326453	51225.4	17170.9	0.335203
si-TRAF6	1	51451.4	25933.6	0.50404	57026.9	21829.2	0.382787
PA+HG group	1	46051.9	64096.1	1.39182	56005	58085.2	1.03714
si-TRAF6+PA+HG group	1	50911.7	40737.8	0.800166	55080.2	44456.4	0.807121
Control group	2	53607.1	31810.1	0.593394	62489	26732.4	0.427794
si-TRAF6	2	63107.6	34928.8	0.55348	67836.4	30677.4	0.452226
PA+HG group	2	59419.1	63257.2	1.06459	62918.3	65240.8	1.03691
si-TRAF6+PA+HG group	2	55344.5	48677.7	0.87954	68376.8	39631	0.579597
Control group	3	51580.4	35085.4	0.680209	58495.6	23484.8	0.40148
si-TRAF6	3	62860.7	20765.8	0.330347	55016	27763.3	0.50464
PA+HG group	3	60245.3	58927.8	0.97813	50811.7	66936.2	1.31734
si-TRAF6+PA+HG group	3	55043	33228.1	0.603676	47006.2	33988.7	0.723068
Control group	4	46988	26738.4	0.569047	48835	21479.6	0.43984
si-TRAF6	4	51451.4	25846.3	0.502344	66209.1	27785.4	0.419661
PA+HG group	4	46051.9	59922.7	1.3012	59360.4	55327	0.932052
si-TRAF6+PA+HG group	4	48911.7	41898.5	0.856616	75733.5	28024.7	0.370044
Control group	5	52607.1	26795.1	0.509344	67604.5	16582.8	0.245292
si-TRAF6	5	63107.6	23268.4	0.36871	61111.9	24793.8	0.405712
PA+HG group	5	59419.1	62309.1	1.04864	63980.4	61392.9	0.959558
si-TRAF6+PA+HG group	5	50344.5	38217.4	0.759117	65126	20759.7	0.318761
Control group	6	51580.4	26527.5	0.514294	66045.2	14956.4	0.226457
si-TRAF6	6	62860.7	28624.4	0.455363	52621.2	15239.3	0.289605
PA+HG group	6	60245.3	61770.1	1.02531	56429.5	48121.2	0.852766
si-TRAF6+PA+HG group	6	58043	45092.5	0.776881	49844.1	28605.7	0.573904
