# Supplementary material for: TGFBR1 gene silencing attenuates cardiomyopathy in the HFpEF mouse model
Source: PLoS One. 2025 Aug 29;20(8):e0328981. doi: 10.1371/journal.pone.0328981 (PMC12396675; doi:10.1371/journal.pone.0328981)
Supplement: S10 File — (ZIP) [file pone.0328981.s010.zip › Figure 9 F original data.xlsx]

## Sheet: Sheet1
		Integrated Optical Density
	Sample number	GAPDH	TRAF6	TRAF6/GAPDH		Sample number	TRAF6 Ct-value	GAPDH Ct-value	△CT	Mean Δ CT of control group	△△CT	2^(-△△CT)
Control group	1	69196.5	20985.4	0.303273	Control group	1	22.6189	15.0538	7.56502	7.47816	0.0868651	0.941566
si-TGFBR1+control group	1	70784.4	28613.5	0.404235		2	22.4432	15.0096	7.43359		-0.0445706	1.03138
PA+HG group	1	63430.1	67835.2	1.06945		3	22.98	15.037	7.94307		0.464906	0.724518
si-TRAF6+PA+HG group	1	61190.5	47871.9	0.782342		4	22.6696	15.0136	7.65601		0.177848	0.88402
Control group	2	55796.7	25656.5	0.459821		5	22.1641	14.849	7.31508		-0.163075	1.11967
si-TGFBR1+control group	2	58525.2	22866	0.390703		6	22.0022	15.046	6.95619		-0.521974	1.43592
PA+HG group	2	58091.6	45853.4	0.789329	si-TGFBR1+control group	1	22.6189	15.2517	7.36721		-0.110954	1.07994
si-TRAF6+PA+HG group	2	56452.8	23186.4	0.410722		2	23.8432	16.0644	7.77874		0.300579	0.811926
Control group	3	64118.8	19563.1	0.305107		3	22.98	15.733	7.24708		-0.231085	1.17372
si-TGFBR1+control group	3	59874.1	16682.5	0.278627		4	22.3696	15.1626	7.20695		-0.271209	1.20682
PA+HG group	3	56461.2	72317.9	1.28084		5	23.1641	15.2129	7.95126		0.473096	0.720417
si-TRAF6+PA+HG group	3	61461.8	35267.9	0.573818		6	22.3022	15.0529	7.24931		-0.228854	1.1719
Control group	4	69196.5	8726.78	0.126116	PA+HG group	1	21.4189	15.0585	6.36039		-1.11777	2.17012
si-TGFBR1+control group	4	70784.4	16860	0.238188		2	21.5432	15.1096	6.43359		-1.04457	2.06275
PA+HG group	4	63430.1	55858.4	0.88063		3	21.08	15.038	6.04207		-1.43609	2.70587
si-TRAF6+PA+HG group	4	61190.5	33098.9	0.540915		4	21.8096	15.0156	6.79401		-0.684152	1.60676
Control group	5	55796.7	35489.3	0.636046		5	21.4541	14.839	6.61508		-0.863075	1.81891
si-TGFBR1+control group	5	58525.2	31204.8	0.533185		6	21.8002	15.046	6.75419		-0.723974	1.65173
PA+HG group	5	58091.6	56922.8	0.979879	si-TGFBR1+PA+HG group	1	22.8189	15.2517	7.56721		0.0890463	0.940144
si-TRAF6+PA+HG group	5	56452.8	28222.1	0.499924		2	23.0432	16.0644	6.97874		-0.499421	1.41365
Control group	6	64118.8	14608.1	0.227829		3	22.48	15.733	6.74708		-0.731085	1.65989
si-TGFBR1+control group	6	59874.1	14705.7	0.24561		4	22.6696	15.1626	7.50695		0.028791	0.980241
PA+HG group	6	56461.2	71922.8	1.27384		5	22.1641	15.2129	6.95126		-0.526904	1.44083
si-TRAF6+PA+HG group	6	61461.8	42200.8	0.686619		6	22.1022	15.0459	7.05631		-0.421854	1.33965
