# Supplementary material for: TGFBR1 gene silencing attenuates cardiomyopathy in the HFpEF mouse model
Source: PLoS One. 2025 Aug 29;20(8):e0328981. doi: 10.1371/journal.pone.0328981 (PMC12396675; doi:10.1371/journal.pone.0328981)
Supplement: S10 File — (ZIP) [file pone.0328981.s010.zip › Figure 9 H original data.xlsx]

## Sheet: Sheet1
	Sample number	Integrated Optical Density	Mean of control group	Relative to control group
Control group	1	19.559	16.7192	1.16985
	2	6.372		0.381119
	3	23.956		1.43285
	4	10.661		0.637651
	5	13.701		0.819479
	6	26.066		1.55905
si-TGFBR1+control group	1	18.951		1.13349
	2	11.312		0.676589
	3	25.316		1.51419
	4	11.121		0.665165
	5	12.118		0.724797
	6	24.166		1.44541
PA+HG group	1	42.21		2.52465
	2	50.006		2.99094
	3	40.537		2.42458
	4	54.009		3.23036
	5	35.989		2.15256
	6	57.394		3.43283
si-TGFBR1+PA+HG group	1	30.559		1.82778
	2	33.372		1.99603									NC	0.939297
	3	20.956		1.25341										0.949483
	4	41.661		2.49181										1.11122
	5	33.701		2.01571									PA+HG	3.29034
	6	28.066		1.67867										4.18731
														2.18768
