# Supplementary material for: TGFBR1 gene silencing attenuates cardiomyopathy in the HFpEF mouse model
Source: PLoS One. 2025 Aug 29;20(8):e0328981. doi: 10.1371/journal.pone.0328981 (PMC12396675; doi:10.1371/journal.pone.0328981)
Supplement: S10 File — (ZIP) [file pone.0328981.s010.zip › Figure 9 J original data.xlsx]

## Sheet: Sheet1
		Integrated Optical Density
	Sample number	GAPDH	TRAF6	TRAF6/GAPDH		Sample number	TRAF6 Ct-value	GAPDH Ct-value	ΔCT	Mean ΔCT of control group	ΔΔCT	2^(-ΔΔCT)
Control group	1	58989.7	34475.3	0.58443	Control group	1	22.5189	15.0538	7.46502	7.47816	-0.0131349	1.00915
shTGFBR1 + control group	1	71958.3	36187.8	0.5029		2	22.3432	15.0096	7.33359		-0.144571	1.1054
HFpEF group	1	62563.7	68286.8	1.09148		3	22.88	15.037	7.84307		0.364906	0.77652
shTGFBR1 + HFpEF group	1	77689.4	43979.7	0.566096		4	22.7696	15.0136	7.75601		0.277848	0.82482
Control group	2	72537.2	29760.1	0.410274		5	22.3641	14.849	7.51508		0.0369249	0.97473
shTGFBR1 + control group	2	71895.7	36378.3	0.505988		6	22.0022	15.046	6.95619		-0.521974	1.43592
HFpEF group	2	68055.5	75708.1	1.11245	si-TGFBR1	1	22.7189	15.2517	7.46721		-0.0109537	1.00762
shTGFBR1 + HFpEF group	2	74287.8	51827	0.697651		2	23.9432	16.0644	7.87874		0.400579	0.757554
Control group	3	73214.3	35618.7	0.486499		3	22.88	15.733	7.14708		-0.331085	1.25796
shTGFBR1 + control group	3	70002	48476.4	0.6925		4	22.4696	15.1626	7.30695		-0.171209	1.126
HFpEF group	3	65459.7	89197.1	1.36263		5	23.0641	15.2129	7.85126		0.373096	0.772124
shTGFBR1 + HFpEF group	3	58509.7	48603.9	0.830698		6	22.1022	15.0529	7.04931		-0.428854	1.34616
Control group	4	58989.7	12540.7	0.212591	PA+HG group	1	21.3189	15.0585	6.26039		-1.21777	2.32588
shTGFBR1 + control group	4	71958.3	21307.9	0.296115		2	21.4432	15.1096	6.33359		-1.14457	2.2108
HFpEF group	4	62563.7	64457.5	1.03027		3	21.05	15.038	6.01207		-1.46609	2.76273
shTGFBR1 + HFpEF group	4	77689.4	35292	0.454271		4	21.9096	15.0156	6.89401		-0.584152	1.49916
Control group	5	72537.2	36856.2	0.5081		5	21.3241	14.839	6.48508		-0.993075	1.99042
shTGFBR1 + control group	5	71895.7	43482.2	0.604797		6	21.7502	15.046	6.70419		-0.773974	1.70997
HFpEF group	5	68055.5	65991.1	0.969666	si-TGFBR1+PA+HG group	1	22.5089	15.2517	7.25721		-0.220954	1.1655
shTGFBR1 + HFpEF group	5	74287.8	42875	0.577148		2	23.1432	16.0644	7.07874		-0.399421	1.31898
Control group	6	73214.3	43328.6	0.591805		3	22.38	15.733	6.64708		-0.831085	1.77902
shTGFBR1 + control group	6	70002	48836.7	0.697647		4	22.3696	15.1626	7.20695		-0.271209	1.20682
HFpEF group	6	65459.7	96843.5	1.47944		5	22.0641	15.2129	6.85126		-0.626904	1.54425
shTGFBR1 + HFpEF group	6	58509.7	48546.9	0.829724		6	22.1822	15.0459	7.13631		-0.341854	1.26738
