# Supplementary material for: TGFBR1 gene silencing attenuates cardiomyopathy in the HFpEF mouse model
Source: PLoS One. 2025 Aug 29;20(8):e0328981. doi: 10.1371/journal.pone.0328981 (PMC12396675; doi:10.1371/journal.pone.0328981)
Supplement: S10 File — (ZIP) [file pone.0328981.s010.zip › Figure 9 L original data.xlsx]

## Sheet: Sheet1
	Sample number	Integrated Optical Density	Mean of control group	Relative to control group
control group	1	1311.58	1231.59	1.06495
	2	1252.47		1.01696
	3	1117.44		0.907314
	4	1046.79		0.849954
	5	1378.86		1.11958
	6	1282.39		1.04125
shTGFBR1 + control group	1	2323.65		1.88671
	2	1504.68		1.22174
	3	1333.57		1.0828
	4	1481.82		1.20318
	5	1321.76		1.07321
	6	1230.08		0.998777
HFpEF group	1	3976.24		3.22855
	2	4891.98		3.97209
	3	4841.36		3.93099
	4	5260.13		4.27101
	5	3496.37		2.83891
	6	5449.4		4.4247
shTGFBR1 + HFpEF group	1	1810.93		1.4704
	2	1567.32		1.2726
	3	2379.69		1.93222
	4	3043.26		2.471
	5	3065.53		2.48909
	6	2778.45		2.25599
